# Supplementary material for: Developmental Inhibitory Changes in the Primary Somatosensory Cortex of the Stargazer Mouse Model of Absence Epilepsy
Source: Biomolecules. 2023 Jan 16;13(1):186. doi: 10.3390/biom13010186 (PMC9856073; doi:10.3390/biom13010186)
Supplement: Supplementary file 1 [file biomolecules-13-00186-s001.zip]

Archive with 1 entries (1 files):
- biomolecules-2137645-supplementary.pdf
